# Supplementary material for: Clonal Hematopoiesis (CHIP) in Pulmonary Embolism and CTEPH: Evidence, Mechanisms, and Risk Stratification
Source: Int J Mol Sci. 2026 Mar 18;27(6):2750. doi: 10.3390/ijms27062750 (PMC13026496; doi:10.3390/ijms27062750)
Supplement: Supplementary file 1 [file ijms-27-02750-s001.zip]

Archive with 1 entries (1 files):
- ijms-4155873-supplementary.pdf
